# Supplementary material for: The MYEOV-MYC association promotes oncogenic miR-17/93-5p expression in pancreatic ductal adenocarcinoma
Source: Cell Death Dis. 2021 Dec 20;13(1):15. doi: 10.1038/s41419-021-04387-z (PMC8688437; doi:10.1038/s41419-021-04387-z)
Supplement: Supplementary file 2 — Table S1 [file 41419_2021_4387_MOESM2_ESM.xlsx]

## Sheet: Sheet1
Table S1. Clinical Characteristics of the Patients.
Patient No.	Age	Gender	Tumer Size (cm*cm*cm)	Tumor location	Differentiation degree
1	61	F	2*2*0.6	Head of pancreas	Low-to-moderately differentiated ductal adenocarcinoma
2	66	M	5*4*4	Body and tail of pancreas	Moderately and highly differentiated adenocarcinoma
3	66	M	4.5*4*3	Body and tail of pancreas	Low-to-moderately differentiated ductal adenocarcinoma
4	68	F	4*2.7*1.5	Body and tail of pancreas	Moderately to low differentiated adenocarcinoma
5	45	M	1.5*1.2*0.9	Body and tail of pancreas	Moderately and highly differentiated adenocarcinoma
6	66	M	6*4.5*2	Head of pancreas	Moderately to low differentiated adenocarcinoma
7	63	M	3*2.7*1.8	Head of pancreas	Moderately and highly differentiated adenocarcinoma
8	58	F	6*5.5*5.5	Head of pancreas	Low differentiation adenocarcinoma
9	64	F	2.2*1.5*1.3	Body and tail of pancreas	Moderately and highly differentiated adenocarcinoma
10	60	M	3*3*2	Body and tail of pancreas	Low-to-moderately differentiated ductal adenocarcinoma
11	68	M	3.5*3*2.5	Head of pancreas	Low-to-moderately differentiated ductal adenocarcinoma
12	73	M	2.5*2.5*2	Head of pancreas	Moderately differentiated adenocarcinoma
13	53	F	2.5*2.5*1.6	Body of pancreas	Moderately differentiated adenocarcinoma
14	56	M	4.8*3*2	Head of pancreas	Moderately to low differentiated adenocarcinoma
15	60	F	3*2.3*2	Head of pancreas	Moderately differentiated adenocarcinoma
16	62	F	3.5*3*3	Head of pancreas	Low differentiation adenocarcinoma
17	51	M	5*3*2	Head of pancreas	Moderately to low differentiated adenocarcinoma
18	61	F	2.2*1.6*1.5	Head of pancreas	Moderately differentiated adenocarcinoma
19	57	M	4.5*1.2*1.2	Body and tail of pancreas	Low-to-moderately differentiated ductal adenocarcinoma
M,male;F,femail
