# Supplementary material for: The MYEOV-MYC association promotes oncogenic miR-17/93-5p expression in pancreatic ductal adenocarcinoma
Source: Cell Death Dis. 2021 Dec 20;13(1):15. doi: 10.1038/s41419-021-04387-z (PMC8688437; doi:10.1038/s41419-021-04387-z)
Supplement: Supplementary file 3 — Table S2 [file 41419_2021_4387_MOESM3_ESM.xlsx]

## Sheet: Sheet1
Table S2. Top10 genes associated with PC survival
Gene Symbol	Gene ID	P-Value (Survival os)
ANKRD19P	ENSG00000187984.12	1.06e-06
MYEOV	ENSG00000172927.7	1.42e-06
MMP28	ENSG00000271447.5	2.76e-06
KRT16P3	ENSG00000214822.8	4.58e-06
PPEF2	ENSG00000156194.17	5.67e-06
ATP6V0E2-AS1	ENSG00000204934.10	6.02e-06
EFR3B	ENSG00000084710.13	7.59e-06
CH17-360D5.2	ENSG00000276850.4	8.01e-06
KCNC1	ENSG00000129159.6	8.15e-06
PLA2G16	ENSG00000176485.10	8.2e-06
