# Supplementary material for: The MYEOV-MYC association promotes oncogenic miR-17/93-5p expression in pancreatic ductal adenocarcinoma
Source: Cell Death Dis. 2021 Dec 20;13(1):15. doi: 10.1038/s41419-021-04387-z (PMC8688437; doi:10.1038/s41419-021-04387-z)
Supplement: Supplementary file 4 — Table S3 [file 41419_2021_4387_MOESM4_ESM.xlsx]

## Sheet: Sheet1
Table S3. Expression levels of the randomly selected 19 genes as well as MYEOV
id	logFC	logCPM	PValue	FDR	PANC-1 CTR1	PANC-1 CTR2	PANC-1 CTR3	PANC-1 KD1	PANC-1 KD2	PANC-1 KD3	logFC	logCPM	PValue	FDR	ASPC-1 CTR1	ASPC-1 CTR2	ASPC-1 KD1	ASPC-1 KD2	ASPC-1 KD3
ITGB1|ENSG00000150093	-0.655349	10.5009	5.4e-31	2.86e-28	1704.07	1866.13	1747.09	1095.63	1128.57	1151.88	-1.10358	10.7844	1.19e-134	8.29e-132	2652.98	2539.64	1146.43	1201.28	1277.08
BZW2|ENSG00000136261	-1.15256	6.57794	1.13e-64	8.05e-61	126.434	132.018	135.908	60.9778	57.1651	59.1376	-1.37227	7.03837	7.63e-208	1.68e-204	202.548	213.589	78.6086	81.976	80.2951
CRKL|ENSG00000099942	-0.447747	7.01412	1.55e-13	2.17e-11	144.94	150.386	151.484	108.103	108.996	110.536	-0.470217	6.18561	1.29e-15	2.92e-14	90.3732	83.7038	59.5853	66.2471	62.9108
EIF5|ENSG00000100664	-0.402272	7.87962	2.99e-11	3.26e-09	264.362	283.143	256.45	203.169	205.89	199.032	-0.200426	8.20931	5.92e-07	4.83e-06	330.193	310.96	286.292	272.659	278.616
TMOD3|ENSG00000138594	-0.681644	6.30258	2.52e-13	3.46e-11	83.7109	110.371	97.1773	60.842	58.439	62.166	-1.12978	6.3543	5.6e-102	2.32e-99	117.571	125.046	56.2051	56.8718	53.0104
MAPRE1|ENSG00000101367	-0.459179	7.8783	6.62e-14	9.46e-12	257.205	283.553	275.956	197.465	203.581	192.891	-0.733083	7.29761	1.71e-72	3.38e-70	208.808	204.166	122.079	123.119	127.615
PAK2|ENSG00000180370	-0.532615	8.38498	2.12e-16	3.88e-14	366.434	426.887	392.147	275.962	271.097	272.218	-0.542211	7.38736	1.54e-38	1.23e-36	209.959	201.789	145.19	141.715	137.515
ARHGAP1|ENSG00000175220	-0.955615	6.08931	1.45e-35	1.38e-32	94.2651	82.819	91.3537	45.6315	47.2926	45.594	-1.82235	6.75909	0	0	188.229	191.772	52.825	55.0123	53.2443
BZW1|ENSG00000082153	-0.837146	8.37254	3.08e-40	4.89e-37	400.41	456.653	417.196	234.676	241.081	237.392	-1.10077	7.5839	3.25e-123	1.65e-120	283.423	280.654	122.708	133.037	138.762
CDH1|ENSG00000039068	0.438823	3.42933	0.00091329	0.0131961	8.31326	8.7739	9.96331	12.2906	13.4553	10.9358	0.228267	6.56995	1.01e-05	6.62e-05	88.7182	83.0246	105.335	98.7896	98.1472
CDC7|ENSG00000097046	-0.282077	6.2978	0.000142931	0.00311384	81.0362	91.6749	85.8809	70.8918	68.0727	73.6066	-0.273352	4.85252	0.00135341	0.00544943	31.9472	32.1742	23.7398	28.5909	27.2068
USP37|ENSG00000135913	-0.493121	4.90781	5.48173e-08	3.40582e-06	34.4819	36.8176	33.4683	23.6985	24.2832	26.4984	-0.560149	4.61306	1.87744e-11	2.83438e-10	28.5654	31.9195	20.2024	20.5327	20.5805
ORC1|ENSG00000085840	-0.855108	4.87382	4.77203e-20	1.06551e-17	39.3976	37.4736	35.6434	19.2847	21.2578	21.7876	-1.06761	4.11431	3.59097e-18	9.77173e-17	21.9457	28.4389	11.1624	12.2422	12.473
POLA1|ENSG00000101868	-0.940418	5.32945	3.35032e-28	1.54439e-25	52.1205	55.8413	49.9569	27.5011	25.9552	28.7697	-1.12619	4.72051	6.05736e-46	6.25849e-44	38.351	39.39	19.0233	16.8136	17.5402
CDK6|ENSG00000105810	-0.343775	7.3063	0.00012567	0.00279288	163.374	202.046	165.447	141.172	125.795	151.167	-0.327956	6.98372	2.52689e-14	5.05424e-13	142.971	145.081	113.275	117.773	113.037
EIF4E|ENSG00000151247	-0.225046	6.23691	0.00156259	0.0199277	77.2048	84.541	81.6711	68.583	68.2319	71.4194	-0.317045	5.63552	0.00013124	0.000678251	58.5699	53.6519	45.7502	39.7483	49.8142
CDKN1A|ENSG00000124762	-0.477779	5.4724	5.04862e-08	3.16424e-06	49.1566	49.1174	55.991	35.2422	36.3054	39.4531	-1.01025	3.9071	2.35038e-15	5.18927e-14	23.8165	18.4216	10.5335	11.1574	9.90047
CDK2|ENSG00000123374	-0.233365	6.62107	0.000548409	0.00904938	101.783	109.961	106.93	90.6518	93.7094	86.5613	-0.240136	5.88737	8.19583e-05	0.000444536	65.4774	64.5181	52.5891	53.6176	58.9351
LATS1|ENSG00000131023	0.297982	6.41301	0.000608696	0.00980992	78.7952	82.163	68.1995	100.294	85.1108	95.983	0.434492	5.43974	2.84507e-09	3.33269e-08	35.6168	35.8245	52.3533	46.7992	45.6825
MYEOV|ENSG00000172927	-0.885529	5.89837	7.28437e-27	3.06158e-24	83.2771	76.5871	71.4973	41.6931	39.6494	43.9116	-1.48057	6.25819	1.03328e-145	8.03832e-143	124.191	124.282	40.3262	47.8064	45.3707
